# Supplementary material for: Sequencing Methods to Study the Microbiome with Antibiotic Resistance Genes in Patients with Pulmonary Infections
Source: J Microbiol Biotechnol. 2024 Jun 20;34(8):1617–26. doi: 10.4014/jmb.2402.02004 (PMC11380506; doi:10.4014/jmb.2402.02004)
Supplement: Supplementary file 1 [file jmb-34-8-1617-supple.xlsx]

## Sheet: CleanData
Basic read statistics for sequencing data
Sample name	Sample Type	GC ratio (%)	Average sequence length (bp)	Bases	Number of reads	Average Quality	Platform	Instrument	Library layout	Library selection
D000000095	BALF	43	50	61810700	1236214	33.6934	ILLUMI	NextSeq 550	SINGLE	RANDOM
D000000271	BALF	43	50	89402850	1788057	33.1511	ILLUMI	NextSeq 550	SINGLE	RANDOM
D000000283	BALF	40	50	61151400	1223028	32.8652	ILLUMI	NextSeq 550	SINGLE	RANDOM
D000000286	BALF	43	50	93849500	1876990	33.5167	ILLUMI	NextSeq 550	SINGLE	RANDOM
D000000309	BALF	40	50	29178900	583578	31.3486	ILLUMI	NextSeq 550	SINGLE	RANDOM
D000000311	Sputum	56	50	325118350	6502367	33.8887	ILLUMI	NextSeq 550	SINGLE	RANDOM
D000000343	BALF	43	50	89765600	1795312	34.227	ILLUMI	NextSeq 550	SINGLE	RANDOM
D000000367	BALF	42	50	70142000	1402840	32.3296	ILLUMI	NextSeq 550	SINGLE	RANDOM
D000000368	BALF	43	50	91075600	1821512	33.0566	ILLUMI	NextSeq 550	SINGLE	RANDOM
D000000371	BALF	40	50	48481950	969639	31.3762	ILLUMI	NextSeq 550	SINGLE	RANDOM
D000000380	BALF	40	50	92927100	1858542	34.184	ILLUMI	NextSeq 550	SINGLE	RANDOM
D000000427	BALF	43	50	24615850	492317	33.0949	ILLUMI	NextSeq 550	SINGLE	RANDOM
D000000469	BALF	45	50	86521550	1730431	34.2921	ILLUMI	NextSeq 550	SINGLE	RANDOM
D000000470	BALF	42	50	43829400	876588	33.9432	ILLUMI	NextSeq 550	SINGLE	RANDOM
D000000497	BALF	45	50	191216850	3824337	34.5484	ILLUMI	NextSeq 550	SINGLE	RANDOM
D000000527	BALF	43	50	47261550	945231	33.9636	ILLUMI	NextSeq 550	SINGLE	RANDOM
D000000542	BALF	42	50	35688300	713766	34.2411	ILLUMI	NextSeq 550	SINGLE	RANDOM
D000000573	BALF	43	50	37976300	759526	33.6885	ILLUMI	NextSeq 550	SINGLE	RANDOM
D000000578	BALF	42	50	36657300	733146	33.5049	ILLUMI	NextSeq 550	SINGLE	RANDOM
D000000579	BALF	42	50	40700050	814001	33.6134	ILLUMI	NextSeq 550	SINGLE	RANDOM
D000000582	BALF	42	50	36700550	734011	34.4473	ILLUMI	NextSeq 550	SINGLE	RANDOM
D000000606	BALF	46	50	86968100	1739362	33.5735	ILLUMI	NextSeq 550	SINGLE	RANDOM
D000000628	BALF	42	50	46907850	938157	33.9231	ILLUMI	NextSeq 550	SINGLE	RANDOM
D000000644	BALF	41	50	47316200	946324	32.3848	ILLUMI	NextSeq 550	SINGLE	RANDOM
D000000702	BALF	41	50	40376350	807527	33.9392	ILLUMI	NextSeq 550	SINGLE	RANDOM
D000000727	BALF	54	50	138033100	2760662	34.0524	ILLUMI	NextSeq 550	SINGLE	RANDOM
D000000745	BALF	41	50	56861700	1137234	33.5443	ILLUMI	NextSeq 550	SINGLE	RANDOM
D000000748	BALF	39	50	177907450	3558149	34.2466	ILLUMI	NextSeq 550	SINGLE	RANDOM
D000000750	BALF	43	50	50500100	1010002	33.7224	ILLUMI	NextSeq 550	SINGLE	RANDOM
D000000751	BALF	43	50	49897450	997949	33.6965	ILLUMI	NextSeq 550	SINGLE	RANDOM
D000000756	BALF	42	50	63332800	1266656	33.9885	ILLUMI	NextSeq 550	SINGLE	RANDOM
D000000760	BALF	41	50	47252650	945053	33.8459	ILLUMI	NextSeq 550	SINGLE	RANDOM
D000000770	Sputum	44	50	104132750	2082655	33.3431	ILLUMI	NextSeq 550	SINGLE	RANDOM
D000000781	BALF	40	50	103953500	2079070	32.7732	ILLUMI	NextSeq 550	SINGLE	RANDOM
D000000782	BALF	42	50	48723900	974478	33.4395	ILLUMI	NextSeq 550	SINGLE	RANDOM
D000000785	BALF	42	50	42586050	851721	32.134	ILLUMI	NextSeq 550	SINGLE	RANDOM
D000000787	BALF	41	50	35022500	700450	32.4374	ILLUMI	NextSeq 550	SINGLE	RANDOM
D000000792	BALF	41	50	102479000	2049580	33.3418	ILLUMI	NextSeq 550	SINGLE	RANDOM
D000001197	BALF	40	50	87046100	1740922	33.2034	ILLUMI	NextSeq 550	SINGLE	RANDOM
D000001198	BALF	43	50	75565950	1511319	32.9807	ILLUMI	NextSeq 550	SINGLE	RANDOM
D000001231	BALF	49	50	92526000	1850520	32.5064	ILLUMI	NextSeq 550	SINGLE	RANDOM
D000001254	BALF	39	50	102503150	2050063	33.1092	ILLUMI	NextSeq 550	SINGLE	RANDOM
D000001272	BALF	41	50	55784200	1115684	32.9843	ILLUMI	NextSeq 550	SINGLE	RANDOM
D000001283	BALF	44	50	136386750	2727735	33.1308	ILLUMI	NextSeq 550	SINGLE	RANDOM
D000001284	BALF	44	50	113497300	2269946	33.5217	ILLUMI	NextSeq 550	SINGLE	RANDOM
D000001286	BALF	42	50	55826100	1116522	32.6163	ILLUMI	NextSeq 550	SINGLE	RANDOM
D000001302	Sputum	40	50	58719800	1174396	32.5762	ILLUMI	NextSeq 550	SINGLE	RANDOM
D000001312	Sputum	41	50	38461050	769221	32.6069	ILLUMI	NextSeq 550	SINGLE	RANDOM
D000001355	BALF	48	50	159995550	3199911	34.3954	ILLUMI	NextSeq 550	SINGLE	RANDOM
D000001357	Sputum	42	50	100447200	2008944	33.7256	ILLUMI	NextSeq 550	SINGLE	RANDOM
D000001378	Sputum	38	50	93900	1878	33.5417	ILLUMI	NextSeq 550	SINGLE	RANDOM
D000001380	Sputum	41	50	38377800	767556	31.9518	ILLUMI	NextSeq 550	SINGLE	RANDOM
D000001383	BALF	39	50	32632100	652642	31.2643	ILLUMI	NextSeq 550	SINGLE	RANDOM
D000001434	BALF	51	50	94409300	1888186	32.6815	ILLUMI	NextSeq 550	SINGLE	RANDOM
D000001439	BALF	39	50	23048400	460968	31.885	ILLUMI	NextSeq 550	SINGLE	RANDOM
D000001442	BALF	41	50	60487000	1209740	32.1014	ILLUMI	NextSeq 550	SINGLE	RANDOM
D000001472	BALF	40	50	20533000	410660	32.2926	ILLUMI	NextSeq 550	SINGLE	RANDOM
D000001498	BALF	40	50	63050600	1261012	31.9537	ILLUMI	NextSeq 550	SINGLE	RANDOM
D000001506	BALF	41	50	54826550	1096531	33.4273	ILLUMI	NextSeq 550	SINGLE	RANDOM
D000001511	BALF	41	50	42245000	844900	32.4209	ILLUMI	NextSeq 550	SINGLE	RANDOM
D000001518	BALF	40	50	82926450	1658529	32.3685	ILLUMI	NextSeq 550	SINGLE	RANDOM
D000001519	BALF	39	50	35741100	714822	32.0549	ILLUMI	NextSeq 550	SINGLE	RANDOM
D000001529	BALF	39	50	26131150	522623	31.165	ILLUMI	NextSeq 550	SINGLE	RANDOM
D000001530	BALF	41	50	32507400	650148	33.223	ILLUMI	NextSeq 550	SINGLE	RANDOM
D000001532	BALF	38	50	24438800	488776	31.9388	ILLUMI	NextSeq 550	SINGLE	RANDOM
D000001538	BALF	40	50	31349050	626981	32.9408	ILLUMI	NextSeq 550	SINGLE	RANDOM
D000001555	BALF	39	50	28264150	565283	32.2282	ILLUMI	NextSeq 550	SINGLE	RANDOM
D000001588	Sputum	39	50	12074650	241493	32.2901	ILLUMI	NextSeq 550	SINGLE	RANDOM
D000001597	Sputum	41	50	18420500	368410	32.0614	ILLUMI	NextSeq 550	SINGLE	RANDOM
D000001660	BALF	41	50	25780500	515610	32.3835	ILLUMI	NextSeq 550	SINGLE	RANDOM
D000001694	BALF	42	50	19254550	385091	33.1504	ILLUMI	NextSeq 550	SINGLE	RANDOM
D000001698	BALF	42	50	21978450	439569	31.8724	ILLUMI	NextSeq 550	SINGLE	RANDOM
D000002045	BALF	39	50	3100	62	30.4026	ILLUMI	NextSeq 550	SINGLE	RANDOM
D000002063	BALF	42	50	400	8	34.33	ILLUMI	NextSeq 550	SINGLE	RANDOM
D000002076	BALF	34	50	250	5	27.616	ILLUMI	NextSeq 550	SINGLE	RANDOM
D000002079	BALF	66	50	50	1	29.84	ILLUMI	NextSeq 550	SINGLE	RANDOM
D000002080	BALF	42	50	4950	99	30.3061	ILLUMI	NextSeq 550	SINGLE	RANDOM
D000002083	BALF	46	50	2100	42	30.4838	ILLUMI	NextSeq 550	SINGLE	RANDOM
D000002095	BALF	48	50	150	3	28.2067	ILLUMI	NextSeq 550	SINGLE	RANDOM
D000002099	BALF	39	50	1000	20	28.754	ILLUMI	NextSeq 550	SINGLE	RANDOM
D000002123	BALF	36	50	550	11	28.3618	ILLUMI	NextSeq 550	SINGLE	RANDOM
D000002198	BALF	45	50	2550	51	32.4682	ILLUMI	NextSeq 550	SINGLE	RANDOM
D000002250	BALF	44	50	6850	137	32.9585	ILLUMI	NextSeq 550	SINGLE	RANDOM
D000002276	BALF	37	50	600	12	30.0833	ILLUMI	NextSeq 550	SINGLE	RANDOM
D000002285	BALF	39	50	1400	28	29.2914	ILLUMI	NextSeq 550	SINGLE	RANDOM
D000002289	Sputum	44	50	5400	108	30.7002	ILLUMI	NextSeq 550	SINGLE	RANDOM
D000002290	Sputum	38	50	200	4	27.86	ILLUMI	NextSeq 550	SINGLE	RANDOM
D000002407	BALF	43	50	2200	44	33.9773	ILLUMI	NextSeq 550	SINGLE	RANDOM
D000002408	BALF	38	50	4050	81	34.2326	ILLUMI	NextSeq 550	SINGLE	RANDOM
D000002411	BALF	52	50	2850	57	31.4796	ILLUMI	NextSeq 550	SINGLE	RANDOM
D000002436	BALF	44	50	900	18	31.2978	ILLUMI	NextSeq 550	SINGLE	RANDOM
D000002458	BALF	39	50	600	12	33.6817	ILLUMI	NextSeq 550	SINGLE	RANDOM
D000002461	BALF	44	50	3700	74	32.5976	ILLUMI	NextSeq 550	SINGLE	RANDOM
D000002472	BALF	42	50	2800	56	33.6093	ILLUMI	NextSeq 550	SINGLE	RANDOM
D000002502	BALF	43	50	350	7	33.4714	ILLUMI	NextSeq 550	SINGLE	RANDOM
D000002509	Sputum	39	50	2800	56	29.0154	ILLUMI	NextSeq 550	SINGLE	RANDOM
D000002686	Sputum	45	50	155734350	3114687	33.7531	ILLUMI	NextSeq 550	SINGLE	RANDOM
D000002697	BALF	48	50	1199736350	23994727	33.7902	ILLUMI	NextSeq 550	SINGLE	RANDOM
D000002711	BALF	48	50	299524000	5990480	33.5697	ILLUMI	NextSeq 550	SINGLE	RANDOM
D000002762	BALF	44	50	505680350	10113607	33.9081	ILLUMI	NextSeq 550	SINGLE	RANDOM
D000002817	BALF	49	50	118337050	2366741	34.5028	ILLUMI	NextSeq 550	SINGLE	RANDOM
D000002836	BALF	42	50	60329650	1206593	32.1598	ILLUMI	NextSeq 550	SINGLE	RANDOM
D000002856	BALF	45	50	54442500	1088850	33.3092	ILLUMI	NextSeq 550	SINGLE	RANDOM
D000002865	BALF	44	50	23643500	472870	33.5974	ILLUMI	NextSeq 550	SINGLE	RANDOM
D000002903	BALF	52	50	577769000	11555380	34.4561	ILLUMI	NextSeq 550	SINGLE	RANDOM
D000003007	BALF	54	50	607929000	12158580	34.5119	ILLUMI	NextSeq 550	SINGLE	RANDOM
D000003008	BALF	52	50	289286950	5785739	33.6994	ILLUMI	NextSeq 550	SINGLE	RANDOM
D000003028	Sputum	45	50	37685650	753713	33.6587	ILLUMI	NextSeq 550	SINGLE	RANDOM
D000003032	BALF	53	50	103453250	2069065	33.5347	ILLUMI	NextSeq 550	SINGLE	RANDOM
D000003033	BALF	47	50	256932250	5138645	33.3079	ILLUMI	NextSeq 550	SINGLE	RANDOM
D000003039	BALF	43	50	322477350	6449547	33.2112	ILLUMI	NextSeq 550	SINGLE	RANDOM
D000003054	BALF	48	50	120551700	2411034	33.9105	ILLUMI	NextSeq 550	SINGLE	RANDOM
D000003055	BALF	44	50	44462000	889240	33.6195	ILLUMI	NextSeq 550	SINGLE	RANDOM
D000003064	BALF	52	50	396235900	7924718	34.3973	ILLUMI	NextSeq 550	SINGLE	RANDOM
D000003068	BALF	45	50	34761350	695227	33.4843	ILLUMI	NextSeq 550	SINGLE	RANDOM
D000003100	BALF	58	50	945859800	18917196	34.4383	ILLUMI	NextSeq 550	SINGLE	RANDOM
D000003118	BALF	40	50	338988150	6779763	33.2416	ILLUMI	NextSeq 550	SINGLE	RANDOM
D000003124	BALF	53	50	136466750	2729335	35.1261	ILLUMI	NextSeq 550	SINGLE	RANDOM
D000003156	BALF	54	50	315871250	6317425	34.2915	ILLUMI	NextSeq 550	SINGLE	RANDOM
D000003165	BALF	41	50	453218700	9064374	33.3384	ILLUMI	NextSeq 550	SINGLE	RANDOM
D000003190	BALF	50	50	166124650	3322493	34.5267	ILLUMI	NextSeq 550	SINGLE	RANDOM
D000003210	BALF	44	50	57423550	1148471	32.8967	ILLUMI	NextSeq 550	SINGLE	RANDOM
D000003237	BALF	50	50	505467350	10109347	33.8444	ILLUMI	NextSeq 550	SINGLE	RANDOM
D000003240	BALF	40	50	266550100	5331002	33.2929	ILLUMI	NextSeq 550	SINGLE	RANDOM
D000003246	BALF	44	50	64555050	1291101	33.8052	ILLUMI	NextSeq 550	SINGLE	RANDOM
D000003258	BALF	56	50	321678450	6433569	35.0439	ILLUMI	NextSeq 550	SINGLE	RANDOM
D000003323	Sputum	42	50	926513700	18530274	33.3428	ILLUMI	NextSeq 550	SINGLE	RANDOM
D000003328	Sputum	47	50	105282900	2105658	33.6546	ILLUMI	NextSeq 550	SINGLE	RANDOM
D000003603	BALF	58	50	365659250	7313185	34.4947	ILLUMI	NextSeq 550	SINGLE	RANDOM
D000003632	BALF	43	50	425205050	8504101	33.9903	ILLUMI	NextSeq 550	SINGLE	RANDOM
D000003642	BALF	39	50	290484400	5809688	32.4854	ILLUMI	NextSeq 550	SINGLE	RANDOM
D000003653	BALF	44	50	447704050	8954081	34.0534	ILLUMI	NextSeq 550	SINGLE	RANDOM
D000003693	BALF	42	50	141898750	2837975	34.5704	ILLUMI	NextSeq 550	SINGLE	RANDOM
D000003700	BALF	56	50	244174800	4883496	35.2804	ILLUMI	NextSeq 550	SINGLE	RANDOM
D000003723	BALF	50	50	217795500	4355910	33.6232	ILLUMI	NextSeq 550	SINGLE	RANDOM
D000003759	BALF	47	50	59508100	1190162	33.8782	ILLUMI	NextSeq 550	SINGLE	RANDOM
D000003762	BALF	57	50	1356094450	27121889	34.4871	ILLUMI	NextSeq 550	SINGLE	RANDOM
D000003792	BALF	44	50	26519450	530389	33.1193	ILLUMI	NextSeq 550	SINGLE	RANDOM
D000003816	BALF	46	50	37668900	753378	33.3695	ILLUMI	NextSeq 550	SINGLE	RANDOM
D000003835	BALF	44	50	68385950	1367719	34.5292	ILLUMI	NextSeq 550	SINGLE	RANDOM
D000003844	BALF	43	50	148060800	2961216	33.7088	ILLUMI	NextSeq 550	SINGLE	RANDOM
D000003857	BALF	43	50	67967100	1359342	32.5494	ILLUMI	NextSeq 550	SINGLE	RANDOM
D000003861	BALF	57	50	1612057100	32241142	34.2895	ILLUMI	NextSeq 550	SINGLE	RANDOM
D000003870	BALF	44	50	81866700	1637334	34.0298	ILLUMI	NextSeq 550	SINGLE	RANDOM
D000003935	BALF	61	50	786681900	15733638	34.2412	ILLUMI	NextSeq 550	SINGLE	RANDOM
D000003959	BALF	44	50	35124950	702499	33.0605	ILLUMI	NextSeq 550	SINGLE	RANDOM
D000003990	BALF	46	50	319784950	6395699	35.4225	ILLUMI	NextSeq 550	SINGLE	RANDOM
D000004021	BALF	46	50	716311300	14326226	33.9271	ILLUMI	NextSeq 550	SINGLE	RANDOM
D000004060	BALF	39	50	490782600	9815652	35.3823	ILLUMI	NextSeq 550	SINGLE	RANDOM
D000004068	BALF	42	50	330147600	6602952	35.8985	ILLUMI	NextSeq 550	SINGLE	RANDOM
D000004079	Sputum	54	50	604873550	12097471	35.3581	ILLUMI	NextSeq 550	SINGLE	RANDOM

## Sheet: Assembly
Basic read statistics for assembly statistics for each sample
Sample Name	Sample Type	Number of contigs	N50	GC (%)	Total Length (bp)	Minimum Length (bp)	Average Length (bp)	Maximum Length (bp)	Software
D000000095	BALF	16	687	44.24	7841	202	490.1	1448	MEGAHIT
D000000271	BALF	196	274	50.6	57044	200	291	1054	MEGAHIT
D000000283	BALF	46	244	33.7	12680	200	275.7	673	MEGAHIT
D000000286	BALF	7	584	44.17	3172	206	453.1	646	MEGAHIT
D000000309	BALF	10	433	42.93	4076	202	407.6	710	MEGAHIT
D000000311	Sputum	1724	8889	59.46	6047575	200	3507.9	41453	MEGAHIT
D000000343	BALF	77	245	38.99	20567	200	267.1	761	MEGAHIT
D000000367	BALF	12	604	43.68	4941	206	411.8	676	MEGAHIT
D000000368	BALF	7	678	42.06	3816	253	545.1	743	MEGAHIT
D000000371	BALF	38	272	40.61	11303	201	297.4	677	MEGAHIT
D000000380	BALF	240	280	45.4	71192	200	296.6	1224	MEGAHIT
D000000427	BALF	5	244	44.25	1469	200	293.8	615	MEGAHIT
D000000469	BALF	209	2582	45.11	248920	202	1191	18677	MEGAHIT
D000000470	BALF	11	615	45.03	4815	203	437.7	748	MEGAHIT
D000000497	BALF	145	5084	45.16	252756	206	1743.1	42217	MEGAHIT
D000000527	BALF	13	350	42.66	4775	233	367.3	691	MEGAHIT
D000000542	BALF	14	597	46.79	5948	207	424.9	718	MEGAHIT
D000000573	BALF	9	652	43.75	4078	219	453.1	743	MEGAHIT
D000000578	BALF	7	262	42.5	2247	205	321	774	MEGAHIT
D000000579	BALF	4	688	45.87	1369	202	342.3	688	MEGAHIT
D000000582	BALF	10	266	47.51	2930	204	293	630	MEGAHIT
D000000606	BALF	250	1696	45.29	244982	202	979.9	17631	MEGAHIT
D000000628	BALF	10	659	43.26	4605	202	460.5	771	MEGAHIT
D000000644	BALF	12	646	42.93	5106	200	425.5	740	MEGAHIT
D000000702	BALF	408	283	50.25	118739	200	291	707	MEGAHIT
D000000727	BALF	12958	565	60.97	6453457	200	498	19445	MEGAHIT
D000000745	BALF	106	289	51.2	32872	201	310.1	725	MEGAHIT
D000000748	BALF	466	8969	38.66	1590971	201	3414.1	29107	MEGAHIT
D000000750	BALF	5	573	45.52	2052	232	410.4	633	MEGAHIT
D000000751	BALF	19	619	45.44	10181	200	535.8	2669	MEGAHIT
D000000756	BALF	14	621	42.48	5638	203	402.7	717	MEGAHIT
D000000760	BALF	9	623	43.85	4445	220	493.9	791	MEGAHIT
D000000770	Sputum	1612	292	40.77	512475	200	317.9	43855	MEGAHIT
D000000781	BALF	17	625	44.05	6239	203	367	770	MEGAHIT
D000000782	BALF	171	235	38.13	42638	200	249.3	675	MEGAHIT
D000000785	BALF	13	615	43.82	5080	203	390.8	740	MEGAHIT
D000000787	BALF	9	612	42.92	4362	213	484.7	775	MEGAHIT
D000000792	BALF	12	640	43.59	5111	208	425.9	741	MEGAHIT
D000001197	BALF	13	639	43.76	5320	208	409.2	741	MEGAHIT
D000001198	BALF	195	274	50.7	56846	200	291.5	1054	MEGAHIT
D000001231	BALF	2361	1704	59.29	2722218	200	1153	7369	MEGAHIT
D000001254	BALF	30	448	40.37	12016	204	400.5	753	MEGAHIT
D000001272	BALF	9	566	43.98	4027	257	447.4	637	MEGAHIT
D000001283	BALF	4602	716	49.62	2688122	200	584.1	6603	MEGAHIT
D000001284	BALF	4971	379	48.49	1815333	200	365.2	2889	MEGAHIT
D000001286	BALF	43	243	40.2	11233	200	261.2	579	MEGAHIT
D000001302	Sputum	28	537	42.16	11660	200	416.4	863	MEGAHIT
D000001312	Sputum	881	287	38.77	263283	200	298.8	1223	MEGAHIT
D000001355	BALF	14303	630	50.45	7684855	200	537.3	7448	MEGAHIT
D000001357	Sputum	279	424	35.52	109173	200	391.3	2169	MEGAHIT
D000001378	Sputum	-	-	-	-	-	-	-	MEGAHIT
D000001380	Sputum	11	302	43.94	3430	209	311.8	672	MEGAHIT
D000001383	BALF	9	473	42.61	3152	200	350.2	688	MEGAHIT
D000001434	BALF	2025	2638	59.11	2799388	200	1382.4	16505	MEGAHIT
D000001439	BALF	11	342	44.11	3734	214	339.5	641	MEGAHIT
D000001442	BALF	17	290	43.16	5093	200	299.6	647	MEGAHIT
D000001472	BALF	8	342	40.63	2877	210	359.6	673	MEGAHIT
D000001498	BALF	115	319	37.68	35301	200	307	798	MEGAHIT
D000001506	BALF	15	314	45.15	5032	203	335.5	644	MEGAHIT
D000001511	BALF	7	325	43.82	2524	208	360.6	603	MEGAHIT
D000001518	BALF	10	601	42.92	4226	200	422.6	722	MEGAHIT
D000001519	BALF	9	610	41.61	3670	210	407.8	660	MEGAHIT
D000001529	BALF	12	389	44.43	4022	201	335.2	595	MEGAHIT
D000001530	BALF	8	255	46.74	2518	204	314.8	593	MEGAHIT
D000001532	BALF	20	282	41.19	6201	205	310.1	599	MEGAHIT
D000001538	BALF	10	251	41.54	2848	212	284.8	645	MEGAHIT
D000001555	BALF	8	233	41.43	2001	200	250.1	402	MEGAHIT
D000001588	Sputum	11	261	45.15	3083	203	280.3	680	MEGAHIT
D000001597	Sputum	14	630	43.54	5549	207	396.4	742	MEGAHIT
D000001660	BALF	22	401	42.73	7889	202	358.6	732	MEGAHIT
D000001694	BALF	29	1304	34.53	22255	201	767.4	5176	MEGAHIT
D000001698	BALF	35	508	35.37	14967	200	427.6	1457	MEGAHIT
D000002045	BALF	13	633	43.99	5345	204	411.2	730	MEGAHIT
D000002063	BALF	40	270	42.82	12161	200	304	786	MEGAHIT
D000002076	BALF	10	649	43.4	4698	217	469.8	748	MEGAHIT
D000002079	BALF	12	252	43.56	3175	206	264.6	447	MEGAHIT
D000002080	BALF	-	-	-	-	-	-	-	MEGAHIT
D000002083	BALF	15	261	49.39	4493	200	299.5	615	MEGAHIT
D000002095	BALF	-	-	-	-	-	-	-	MEGAHIT
D000002099	BALF	-	-	-	-	-	-	-	MEGAHIT
D000002123	BALF	-	-	-	-	-	-	-	MEGAHIT
D000002198	BALF	14	597	44.37	4850	202	346.4	667	MEGAHIT
D000002250	BALF	-	-	-	-	-	-	-	MEGAHIT
D000002276	BALF	-	-	-	-	-	-	-	MEGAHIT
D000002285	BALF	-	-	-	-	-	-	-	MEGAHIT
D000002289	Sputum	-	-	-	-	-	-	-	MEGAHIT
D000002290	Sputum	13	529	43.7	5174	216	398	685	MEGAHIT
D000002407	BALF	-	-	-	-	-	-	-	MEGAHIT
D000002408	BALF	-	-	-	-	-	-	-	MEGAHIT
D000002411	BALF	-	-	-	-	-	-	-	MEGAHIT
D000002436	BALF	-	-	-	-	-	-	-	MEGAHIT
D000002458	BALF	-	-	-	-	-	-	-	MEGAHIT
D000002461	BALF	-	-	-	-	-	-	-	MEGAHIT
D000002472	BALF	-	-	-	-	-	-	-	MEGAHIT
D000002502	BALF	-	-	-	-	-	-	-	MEGAHIT
D000002509	Sputum	-	-	-	-	-	-	-	MEGAHIT
D000002686	Sputum	974	269	50.09	282248	200	289.8	4359	MEGAHIT
D000002697	BALF	12859	3078	48.37	13605074	200	1058	49270	MEGAHIT
D000002711	BALF	7373	313	44.75	2420378	200	328.3	3222	MEGAHIT
D000002762	BALF	10252	410	52.65	4638784	200	452.5	34432	MEGAHIT
D000002817	BALF	4652	1163	48.86	2542984	200	546.6	15770	MEGAHIT
D000002836	BALF	724	252	40.54	191411	200	264.4	1143	MEGAHIT
D000002856	BALF	35	294	47.48	10458	201	298.8	740	MEGAHIT
D000002865	BALF	314	242	41.12	78379	200	249.6	491	MEGAHIT
D000002903	BALF	14122	3282	58.74	20437940	200	1447.2	88734	MEGAHIT
D000003007	BALF	3830	10583	48.5	5005456	200	1306.9	119157	MEGAHIT
D000003008	BALF	3850	9146	49.01	4757712	200	1235.8	99386	MEGAHIT
D000003028	Sputum	13	222	49.9	3361	200	258.5	556	MEGAHIT
D000003032	BALF	2787	4366	59.33	3308590	200	1187.2	25433	MEGAHIT
D000003033	BALF	10716	438	48.49	4519730	200	421.8	7189	MEGAHIT
D000003039	BALF	14924	817	45.83	8440201	200	565.5	24909	MEGAHIT
D000003054	BALF	13764	453	51.58	5865483	200	426.1	6236	MEGAHIT
D000003055	BALF	2725	353	41.93	943746	200	346.3	1807	MEGAHIT
D000003064	BALF	13840	418	62.64	5506216	200	397.8	7300	MEGAHIT
D000003068	BALF	10	220	52.99	2238	201	223.8	269	MEGAHIT
D000003100	BALF	1426	24696	57.69	3142322	200	2203.6	99538	MEGAHIT
D000003118	BALF	603	9078	40.59	1709382	200	2834.8	32931	MEGAHIT
D000003124	BALF	67	283	51.07	21913	201	327.1	1926	MEGAHIT
D000003156	BALF	2690	5458	51.33	5011304	200	1862.9	30513	MEGAHIT
D000003165	BALF	595	9604	38.9	1724794	200	2898.8	27635	MEGAHIT
D000003190	BALF	4860	1966	58.05	3905346	200	803.6	37644	MEGAHIT
D000003210	BALF	22	336	55.33	7378	203	335.4	1484	MEGAHIT
D000003237	BALF	28118	375	48.58	10801374	200	384.1	22610	MEGAHIT
D000003240	BALF	1328	8131	38.91	1854843	200	1396.7	33191	MEGAHIT
D000003246	BALF	1619	271	40.82	452702	200	279.6	1663	MEGAHIT
D000003258	BALF	10750	2108	60.43	11270681	200	1048.4	71934	MEGAHIT
D000003323	Sputum	6702	9331	44.29	10267911	200	1532.1	159392	MEGAHIT
D000003328	Sputum	31	248	47.31	8657	202	279.3	969	MEGAHIT
D000003603	BALF	9506	1081	61.09	6068972	200	638.4	73365	MEGAHIT
D000003632	BALF	35143	509	43.95	16111458	200	458.5	16875	MEGAHIT
D000003642	BALF	450	9946	38.64	1644372	200	3654.2	45664	MEGAHIT
D000003653	BALF	1142	8157	39.41	1767339	200	1547.6	34432	MEGAHIT
D000003693	BALF	82	237	56.15	19691	200	240.1	341	MEGAHIT
D000003700	BALF	730	27130	59.5	2921880	200	4002.6	85413	MEGAHIT
D000003723	BALF	566	25929	57.98	2950775	200	5213.4	73366	MEGAHIT
D000003759	BALF	115	263	53.02	33101	201	287.8	1789	MEGAHIT
D000003762	BALF	3499	9452	53.38	3926450	200	1122.2	64193	MEGAHIT
D000003792	BALF	76	226	45.35	18261	201	240.3	415	MEGAHIT
D000003816	BALF	414	256	58.1	120968	200	292.2	5306	MEGAHIT
D000003835	BALF	660	244	49.98	171029	200	259.1	1291	MEGAHIT
D000003844	BALF	595	7366	38.78	1569224	200	2637.4	26561	MEGAHIT
D000003857	BALF	5	211	45.75	1060	205	212	218	MEGAHIT
D000003861	BALF	8081	2555	46.38	8845872	200	1094.7	72859	MEGAHIT
D000003870	BALF	774	4421	38.9	1567402	200	2025.1	24382	MEGAHIT
D000003935	BALF	4412	7987	61.1	8691576	200	1970	52549	MEGAHIT
D000003959	BALF	24	232	59.7	5690	200	237.1	339	MEGAHIT
D000003990	BALF	5493	2266	53.35	6820282	200	1241.6	39261	MEGAHIT
D000004021	BALF	1046	21350	51.69	4514303	200	4315.8	108892	MEGAHIT
D000004060	BALF	427	12817	38.7	1616424	200	3785.5	39267	MEGAHIT
D000004068	BALF	493	11149	38.7	1610516	200	3266.8	39255	MEGAHIT
D000004079	Sputum	22298	1130	52.21	14196700	200	636.7	81058	MEGAHIT
